# Supplementary material for: The spatial distribution of cis regulatory elements in yeast promoters and its implications for transcriptional regulation
Source: BMC Genomics. 2010 Oct 19;11:581. doi: 10.1186/1471-2164-11-581 (PMC3091728; doi:10.1186/1471-2164-11-581)
Supplement: Additional file 4 — The GO Term Finder results of the Type I-Type IV genes. The significant GO terms (top 10 hits) shared among each group of Type I-Type IV genes from S. cerevisiae were found by using GOTERMFINDER (http://go.princeton.edu/cgi-bin/GOTermFinder). Only top 10 hits in each type of genes were shown in the table. [file 1471-2164-11-581-S4.XLS]

## Sheet: Sheet1
	GOID	TERM	CORRECTED_PVALUE	UNCORRECTED_PVALUE	NUM_LIST_ANNOTATIONS	LIST_SIZE	TOTAL_NUM_ANNOTATIONS	POPULATION_SIZE	FDR_RATE	EXPECTED_FALSE_POSITIVES
Type I	GO:0009987	cellular process	4.69722e-30	3.28018e-33	992	1181	5097	7274	0	0
	GO:0016043	cellular component organization	1.8956e-25	1.32374e-28	450	1181	1810	7274	0	0
	GO:0006996	organelle organization	5.09108e-25	3.55522e-28	318	1181	1138	7274	0	0
	GO:0043933	macromolecular complex subunit organization	2.37537e-17	1.65878e-20	169	1181	532	7274	0	0
	GO:0043283	biopolymer metabolic process	5.90373e-17	4.12272e-20	681	1181	3311	7274	0	0
	GO:0034621	cellular macromolecular complex subunit organization	9.2538e-17	6.46215e-20	156	1181	481	7274	0	0
	GO:0043170	macromolecule metabolic process	4.23637e-16	2.95836e-19	683	1181	3344	7274	0	0
	GO:0016070	RNA metabolic process	3.64877e-15	2.54803e-18	326	1181	1329	7274	0	0
	GO:0065003	macromolecular complex assembly	8.76509e-15	6.12088e-18	136	1181	414	7274	0	0
	GO:0034622	cellular macromolecular complex assembly	1.19435e-14	8.34046e-18	123	1181	360	7274	0	0
Type II	GO:0009987	cellular process	1.67943e-28	1.28201e-31	793	927	5097	7274	0	0
	GO:0044238	primary metabolic process	2.71005e-13	2.06874e-16	613	927	3910	7274	0	0
	GO:0008152	metabolic process	9.2743e-13	7.07962e-16	651	927	4240	7274	0	0
	GO:0044237	cellular metabolic process	3.73286e-12	2.84951e-15	622	927	4020	7274	0	0
	GO:0050794	regulation of cellular process	8.01372e-11	6.11735e-14	263	927	1382	7274	0	0
	GO:0050789	regulation of biological process	1.17785e-10	8.99124e-14	272	927	1447	7274	0	0
	GO:0065007	biological regulation	1.25679e-10	9.59378e-14	307	927	1688	7274	0	0
	GO:0051179	localization	4.76073e-08	3.63414e-11	258	927	1422	7274	0	0
	GO:0051234	establishment of localization	2.52044e-07	1.924e-10	244	927	1347	7274	0	0
	GO:0031323	regulation of cellular metabolic process	4.53832e-07	3.46437e-10	188	927	978	7274	0	0
Type III	GO:0009987	cellular process	4.31549e-12	3.80891e-15	638	781	5097	7274	0	0
	GO:0006810	transport	5.50643e-06	4.86005e-09	202	781	1312	7274	0	0
	GO:0051234	establishment of localization	6.52352e-06	5.75774e-09	206	781	1347	7274	0	0
	GO:0051179	localization	7.23508e-06	6.38577e-09	215	781	1422	7274	0	0
	GO:0006606	protein import into nucleus	0.000270503	2.3875e-07	21	781	58	7274	0	0
	GO:0051170	nuclear import	0.000270503	2.3875e-07	21	781	58	7274	0	0
	GO:0008152	metabolic process	0.000522678	4.61322e-07	519	781	4240	7274	0	0
	GO:0034504	protein localization in nucleus	0.000523983	4.62474e-07	21	781	60	7274	0	0
	GO:0044237	cellular metabolic process	0.000804186	7.09785e-07	495	781	4020	7274	0	0
	GO:0033365	protein localization in organelle	0.00248673	2.19482e-06	32	781	126	7274	0	0
Type IV	GO:0042221	response to chemical stimulus	3.53064e-13	2.47764e-16	154	1232	491	7274	0	0
	GO:0055114	oxidation reduction	1.42572e-12	1.00051e-15	120	1232	353	7274	0	0
	GO:0050896	response to stimulus	4.19205e-11	2.94179e-14	290	1232	1167	7274	0	0
	GO:0009266	response to temperature stimulus	1.12711e-07	7.90955e-11	75	1232	215	7274	0	0
	GO:0009987	cellular process	2.25297e-07	1.58103e-10	954	1232	5097	7274	0	0
	GO:0006082	organic acid metabolic process	5.49874e-07	3.85877e-10	120	1232	417	7274	0	0
	GO:0006519	cellular amino acid and derivative metabolic process	1.62713e-06	1.14184e-09	96	1232	316	7274	0	0
	GO:0009628	response to abiotic stimulus	2.1291e-06	1.4941e-09	102	1232	344	7274	0	0
	GO:0008152	metabolic process	3.70343e-06	2.5989e-09	810	1232	4240	7274	0	0
	GO:0009408	response to heat	3.89577e-06	2.73387e-09	68	1232	201	7274	0	0
