# Supplementary material for: The spatial distribution of cis regulatory elements in yeast promoters and its implications for transcriptional regulation
Source: BMC Genomics. 2010 Oct 19;11:581. doi: 10.1186/1471-2164-11-581 (PMC3091728; doi:10.1186/1471-2164-11-581)
Supplement: Additional file 5 — A complete list of genes used in this study. This table includes the lists of genes of each group of TATA box-containing, TATA box-less, Type I-Type IV and the data of 5'UTR length, transcriptional level (log2) and gene expression plasticity that were used in this study. [file 1471-2164-11-581-S5.XLS]

## Sheet: ALL
Name	5'-UTR_length	Transcription_level(log2)	Plasticity	TATA	TATAless	Type_I	Type_II	Type_III	Type_IV
YAL001C	20		0.130939		1			1
YAL002W			0.243615		1
YAL003W	13	9.48583	0.621807	1
YAL004W			0.391904
YAL005C	64	10.1799	0.541357	1				1
YAL007C	68	6.06609	0.271814		1
YAL008W	71	5	0.30708		1	1
YAL009W	26	4.2854	0.130309	1					1
YAL010C	20	3.16993	0.207664		1	1
YAL011W		3.64386	0.153223	1
YAL012W	66	7.88874	0.580781	1		1
YAL013W	33	5.37504	0.304141		1	1
YAL014C	44	6.43463	0.256507	1		1
YAL015C		4.58496	0.207512		1
YAL016C-A		0
YAL016C-B	5						1
YAL016W		5.62936	0.191769		1
YAL017W	368		0.206774		1		1
YAL018C		0	0.719556	1
YAL019W	104	4.45943	0.191042		1	1
YAL019W-A
YAL020C		3	0.266701	1
YAL021C	40	3.70044	0.185772	1				1
YAL022C	34	5.49185	0.198134		1		1
YAL023C	85	6.93664	0.357397	1		1
YAL024C	61	2.16993	0.184662		1		1
YAL025C	24	5.22882	0.80244		1		1
YAL026C	87		0.202583	1			1
YAL026C-A
YAL027W			0.132844		1
YAL028W	111	4.08746	0.187644	1			1
YAL029C	48	5.22882	0.176682		1		1
YAL030W	23	6.40088	0.210853	1		1
YAL031C			0.20229		1
YAL031W-A
YAL032C	35	2.32193	0.154021	1		1
YAL033W	17	4.2854	0.182894		1				1
YAL034C	98	3.39232	0.426754	1					1
YAL034C-B
YAL034W-A		3.70044	0.185053	1
YAL035W	21		0.456734		1	1
YAL036C	20	5.82018	1.08284	1				1
YAL037C-A	4	11.3995							1
YAL037C-B
YAL037W		1	0.253826	1
YAL038W	29		0.505523	1				1
YAL039C	50	5.35755	0.416195		1		1
YAL040C	319	4.55459	0.338696		1		1
YAL041W	88	5.02237	0.142748		1	1
YAL042C-A
YAL042W		6.79442	0.248518		1
YAL043C	51	3.16993	0.16744		1	1
YAL044C	7		0.444228	1		1
YAL044W-A
YAL045C			0.135596
YAL046C	47	5.44294	0.234228		1				1
YAL047C			0.138632		1
YAL047W-A
YAL048C		3.45943	0.181166		1
YAL049C	49	5.82018	0.241023		1	1
YAL051W	8	1.58496	0.204473		1		1
YAL053W	109	5.35755	0.265056	1			1
YAL054C		4.32193	0.816116	1
YAL055W	20	4.08746	0.303559	1			1
YAL056C-A
YAL056W	46	4.16993	0.178016		1	1
YAL058W	50		0.269958		1		1
YAL059C-A
YAL059W		4.61471	0.610631		1
YAL060W	86	6.33985	0.709901	1					1
YAL061W	227	5.88264	0.988026	1					1
YAL062W	178	3.32193	0.671276	1			1
YAL063C			0.211244		1
YAL063C-A		0
YAL064C-A			0.0863316
YAL064W			0.579434		1
YAL064W-B			0.13048
YAL065C		0	0.288985		1
YAL066W		0	0.573317
YAL067C		1.58496	0.801321	1
YAL067W-A
YAL068C			0.279058	1
YAL068W-A
YAL069W			0.158636
YAR002C-A	42	5.02237	1.65173	1		1
YAR002W	26	4.42626	0.199497		1			1
YAR003W	29	3.64386	0.172914		1	1
YAR007C	65	6.67948	0.337491		1	1
YAR008W	110	2	0.261736		1	1
YAR014C	151	5.50779	0.228385		1	1
YAR015W	34	7.11374	0.53461		1	1
YAR018C	40	5.74147	0.210913		1		1
YAR019C		3.9542	0.167013		1
YAR019W-A		0
YAR020C			0.386844	1
YAR023C	267	2.58496	0.180014	1		1
YAR027W	9	4.83289	0.273529	1
YAR028W	48	4.32193	0.171686	1
YAR029W			0.275002		1
YAR030C			0.179133
YAR031W			0.363733		1
YAR033W			0.17449		1
YAR035C-A
YAR035W			0.278487	1
YAR042W	94	3.64386	0.308222		1		1
YAR047C		2	0.312794
YAR050W			0.258111	1
YAR053W			0.176533
YAR060C			0.192171
YAR064W			0.186975	1
YAR066W			0.323894	1
YAR068W			0.528014		1
YAR069C			0.293004
YAR070C			0.319999	1
YAR071W	Potential_AUG_annotation_error		1.23934	1
YAR073W			0.587748		1
YAR075W		0	0.577427		1
YBL001C	68	6.82018	0.351399		1			1
YBL002W	49	8.18239	0.706424	1
YBL003C	65	9.08614	0.684837	1
YBL004W	91	4.49185	0.2357		1
YBL005W	40	5.26679	0.396312	1					1
YBL006C	17	6.42626	0.165869	1		1
YBL006W-A
YBL007C		6.19967	0.27677		1
YBL008W		0	0.122478		1
YBL008W-A
YBL009W	34	4.08746	0.286854		1	1
YBL010C	22	4.12928	0.133081	1		1
YBL011W		4.85798	0.167098		1
YBL012C		1.58496	0.21342
YBL013W		0	0.228696		1
YBL014C		3	0.214254	1
YBL015W	78	3.70044	1.3112	1					1
YBL016W	226	4.39232	0.449864	1					1
YBL017C	184	5.58496	0.185236		1			1
YBL018C	30		0.232507		1				1
YBL019W			0.170491		1
YBL020W	158	3.58496	0.159448		1				1
YBL021C	18	3.64386	0.213562	1		1
YBL022C	113	5.39232	0.220025	1		1
YBL023C	58	3	0.173943		1		1
YBL024W	112	2.70044	0.570703		1				1
YBL025W	125	3.39232	0.208854		1			1
YBL026W	65	6.7879	0.2007	1					1
YBL027W	23	9.14593	0.6983		1			1
YBL028C	33	6.66534	0.669547		1			1
YBL029C-A	95	6.3837							1
YBL029W	111	3.16993	0.265295	1			1
YBL030C	91	7.64746	0.3934	1					1
YBL031W	21	2.90689	0.205353	1			1
YBL032W	75	6.62936	0.282182	1		1
YBL033C	29	4.45943	0.265265	1		1
YBL034C	68	3.32193	0.18911		1	1
YBL035C	187	3.75489	0.295728	1					1
YBL036C	25	4.85798	0.135813		1	1
YBL037W	82	3.32193	0.178944	1			1
YBL038W	49	5.10852	0.234296		1		1
YBL039C	55	4.80735	1.41965		1		1
YBL039C-A
YBL039W-B	284	3.80735							1
YBL040C	23	6.22882	0.250263		1			1
YBL041W	42	6.88264	0.217037		1			1
YBL042C	48	4.45943	0.59372		1			1
YBL043W	134	2	0.794073	1					1
YBL044W		1.80735	0.475597
YBL045C	196	6.11894	0.365314		1				1
YBL046W	38	4.32193	0.161093		1		1
YBL047C	153	6.06609	0.189888		1			1
YBL048W		1.58496	0.477853
YBL049W	224		0.817836		1				1
YBL050W	75	6.22882	0.182791		1			1
YBL051C	60	5.76818	0.207634		1	1
YBL052C	40		0.231186		1			1
YBL053W			0.199134	1
YBL054W	101	2.90689	0.704678		1				1
YBL055C	93	5.30378	0.201782		1				1
YBL056W	81	6.90087	0.167961		1	1
YBL057C	6		0.141577		1	1
YBL058W	29		0.212981		1	1
YBL059C-A	14	5.30378			1			1
YBL059W	Potential_AUG_annotation_error	4.75489	0.163647		1				1
YBL060W	60	4.83289	0.111738		1				1
YBL061C	101		0.227561		1	1
YBL062W			0.200432
YBL063W			0.156882	1
YBL064C	33		1.76236	1					1
YBL065W			0.2742
YBL066C		0	0.256393		1
YBL067C	267	4.04439	0.220665		1		1
YBL068W	54	5.12928	0.397787		1	1
YBL068W-A
YBL069W	57		0.235663	1			1
YBL070C			0.256663	1
YBL071C			0.212655
YBL071C-B
YBL071W-A	36				1
YBL072C	315		1.50274		1				1
YBL073W		0	0.209856		1
YBL074C		0	0.264401		1
YBL075C	133	3.45943	0.886491	1					1
YBL076C	15		0.489924		1	1
YBL077W	Potential_AUG_annotation_error		0.379476					1
YBL078C	27	5.08746	1.08608		1		1
YBL079W	27	2.70044	0.176701	1		1
YBL080C	14		0.135202		1	1
YBL081W	76		0.194259		1				1
YBL082C			0.223854	1
YBL083C			0.205079		1
YBL084C	123	3.39232	0.281712		1	1
YBL085W	21	4.2854	0.279596	1				1
YBL086C	27	4.35755	0.401226	1				1
YBL087C	20	9.12799	0.751911		1				1
YBL088C			0.189221		1
YBL089W	46		0.10269		1	1
YBL090W	20	5	0.201087		1	1
YBL091C	33	7.62936	0.152344		1				1
YBL091C-A		5.39232	0.0489692	1
YBL092W	334	10.0539	0.656624		1				1
YBL093C	107	5.6865	0.195101		1			1
YBL094C			0.23986
YBL095W			0.24539		1
YBL096C			0.164237
YBL097W			0.322165		1
YBL098W	22	3	0.244542	1				1
YBL099W	298	8.31967	0.375028		1
YBL100C			0.295383
YBL100W-C		1
YBL101C	65	4.35755	0.337381	1					1
YBL102W	90	5.62936	0.290158		1	1
YBL103C	142	4.08746	0.168112		1				1
YBL104C	7	3.16993	0.145219		1			1
YBL105C	325	4.12928	0.128022	1					1
YBL106C	54	2.70044	0.173425	1					1
YBL107C	41	5.72792	0.224947	1		1
YBL107W-A			0.0109503
YBL108C-A
YBL108W		0	0.213796
YBL109W			0.231328
YBL111C			0.260626		1
YBL112C			0.472876		1
YBL113C			0.444323		1
YBL113W-A
YBR001C	116	3.70044	0.467419	1			1
YBR002C	48	4.20945	0.182698		1	1
YBR003W	23	5.71425	0.299465		1	1
YBR004C	54	4.67243	0.184378		1				1
YBR005W	35	4.58496	0.450203		1			1
YBR006W	101	5.76818	0.718971	1			1
YBR007C	11	4.32193	0.19693		1				1
YBR008C	134	3.32193	0.548145		1			1
YBR009C	25		0.658422	1
YBR010W	9	9.3015	0.476448	1
YBR011C	11	8.20457	0.298876		1	1
YBR012C	29	4.64386	0.865605	1
YBR013C	23		0.179897	1
YBR014C	62	6.14975	0.242176		1			1
YBR015C	107	5.59991	0.142502		1	1
YBR016W	38	7.20457	0.267028	1		1
YBR017C	49	4.90689	0.192615	1				1
YBR018C	32	0	1.70297	1					1
YBR019C		1.58496	1.58284	1
YBR020W		0	1.64895	1
YBR021W	113	1	0.355753		1		1
YBR022W	85	4.52356	0.161114	1			1
YBR023C	50	2.58496	0.272257		1				1
YBR024W	84	5.14975	0.216451		1	1
YBR025C	39	8.62388	0.401146		1		1
YBR026C		5.42626	0.503286		1
YBR027C			0.130191
YBR028C			0.212819		1
YBR029C	685	5	0.229798		1			1
YBR030W	64	4	0.225262		1				1
YBR031W	169	10.4263	0.516098		1				1
YBR032W		2.45943	0.419611
YBR033W		1	0.22256	1
YBR034C	19	6.42626	0.710408		1		1
YBR035C	17	5.24793	0.345068		1			1
YBR036C	49	6.7211	0.254769		1	1
YBR037C	14	3.24793	0.257125		1		1
YBR038W	93	4	0.27929		1		1
YBR039W	92	6.20945	0.305253		1			1
YBR040W		1.58496	1.74271	1
YBR041W	48	3.80735	0.165707		1		1
YBR042C		4.97728	0.182734		1
YBR043C	151	3.80735	0.201506		1				1
YBR044C	68	3.58496	0.199302		1
YBR045C		1	0.469191		1
YBR046C	58	5.24793	0.757785		1			1
YBR047W	45	4.2854	0.791251		1				1
YBR048W	28	7.33539	0.647067		1			1
YBR049C	132	4.32193	0.233299		1				1
YBR050C		1.58496	0.696551	1
YBR051W		0	0.58352
YBR052C	45	7.33539	0.546335	1		1
YBR053C	52	6.08746	0.71302		1			1
YBR054W	315	7.16491	1.36562	1					1
YBR055C	23	5.14975	0.1031		1
YBR056C-B
YBR056W	42	5.9542	0.694854		1
YBR056W-A	14
YBR057C	99	3.39232	0.162455		1		1
YBR058C	22	5.2854	0.0943548		1			1
YBR058C-A	45	7.51964			1				1
YBR059C	32	4.45943	0.239416		1				1
YBR060C	68	4.39232	0.156041		1			1
YBR061C	55	4.20945	0.273654		1	1
YBR062C	8	5.30378	0.296678		1				1
YBR063C		4.24793	0.252155		1
YBR064W			0.232419
YBR065C	43	1.58496	0.215224		1		1
YBR066C	195	4.04439	0.326937	1					1
YBR067C	30	8.11374	0.776932	1					1
YBR068C	51	6.71425	0.451756		1			1
YBR069C	101	3.75489	0.747948		1		1
YBR070C	65	4.70044	0.284567		1	1
YBR071W	59	4.2854	0.305011	1					1
YBR072C-A	Potential_AUG_annotation_error	2.32193				1
YBR072W	60	7.56986	3.45927	1					1
YBR073W	75	4.16993	0.280416	1		1
YBR074W	5	4.97728	0.228002		1		1
YBR076C-A
YBR076W			0.388089		1
YBR077C	122	4.55459	0.233344		1			1
YBR078W	163	6.71425	0.448706		1			1
YBR079C	26	5.33985	0.480459		1		1
YBR080C	21	4.80735	0.267686		1		1
YBR081C	147	4.45943	0.130321		1
YBR082C	210	9.18115	0.317755		1			1
YBR083W	155	3.39232	0.468546	1					1
YBR084C-A	131		0.677093		1				1
YBR084W	70	6.25739	0.61589		1	1
YBR085C-A	57	6.49185		1		1
YBR085W	90	3.90689	0.248252		1	1
YBR086C	247	5	0.256754		1		1
YBR087W	13	5.32193	0.186113		1			1
YBR088C		6.20945	0.636052	1
YBR089C-A	439	6.67243	0.170725		1
YBR089W			0.451625
YBR090C			0.220314		1
YBR091C	27		0.210541		1
YBR092C	13	7.29921	0.953268	1
YBR093C	48	6.75489	0.995591	1					1
YBR094W	56	3.45943	0.117217		1	1
YBR095C	68	3.16993	0.125397		1			1
YBR096W	84	6.34873	0.328497		1	1
YBR097W		2	0.154063	1
YBR098W	86	3.75489	0.219146		1		1
YBR099C			0.218772	1
YBR101C	38	9.33427	0.392211		1				1
YBR102C	63	4.70044	0.202276	1		1
YBR103C-A
YBR103W			0.155607		1
YBR104W	58	3.75489	0.564585	1					1
YBR105C	31	5.53916	0.623535	1			1
YBR106W	45	7.51175	0.491927		1		1
YBR107C	116	3.64386	0.15434		1				1
YBR108W	31	4.32193	0.265916		1	1
YBR109C	29	8.3837	0.268239		1	1
YBR109W-A	Potential_AUG_annotation_error						1
YBR110W		4.85798	0.190868		1
YBR111C	33	8.89482	0.25164		1			1
YBR111W-A	25	5.72792							1
YBR112C		4.83289	0.277447		1
YBR113W		2.16993	0.138352		1
YBR114W		3.24793	0.393179		1
YBR115C	119	4.70044	0.345239	1					1
YBR116C		0	1.54456
YBR117C			0.907152	1
YBR118W	14	10.3382	0.300236	1
YBR119W	72	5.20945	0.153337		1
YBR120C	68	6.24793	0.220523	1		1
YBR121C	81	7.90087	0.539541		1	1
YBR121C-A
YBR122C	34	5.75489	0.197091		1	1
YBR123C	64	3.45943	0.12351		1		1
YBR124W		0	0.229447
YBR125C	176	2.70044	0.156211		1		1
YBR126C	59	7.61471	0.878504	1					1
YBR126W-A
YBR126W-B	102								1
YBR127C	46	6.76155	0.190227		1	1
YBR128C	51	2.16993	0.157612		1		1
YBR129C	36	4.24793	0.169948		1	1
YBR130C	42	3.39232	0.159326		1	1
YBR131C-A
YBR131W	32	2.80735	0.100622		1			1
YBR132C	131	2.32193	0.611919	1		1
YBR133C		4.32193	0.156178		1
YBR134W		0	0.177932
YBR135W	85	4.55459	0.19631		1	1
YBR136W		2.45943	0.187248		1
YBR137W	218	5.83289	0.34404		1				1
YBR138C	55	3	0.241083		1				1
YBR139W	26	3.9542	0.585309	1		1
YBR140C	108	4.45943	0.140887		1				1
YBR141C	21	2.16993	0.183593		1	1
YBR141W-A
YBR142W	43	4.83289	0.487582		1	1
YBR143C	21	7.21917	0.453208		1		1
YBR144C		1.32193	0.408089
YBR145W	63	6.05528	0.688577	1					1
YBR146W	62	6.49185	0.220611		1	1
YBR147W	129	3.32193	1.85603	1		1
YBR148W	133	1.80735	0.484636		1		1
YBR149W	28	7.43879	0.605869	1			1
YBR150C	20	6	0.147139		1		1
YBR151W	147	6.74819	0.210308		1		1
YBR152W		1.58496	0.189518		1
YBR153W	53	3.64386	0.130707		1				1
YBR154C	111	6.32193	0.45041		1			1
YBR155W	49	3.39232	0.376012		1			1
YBR156C	30	3	0.190418		1		1
YBR157C	178	4.72792	0.507474	1					1
YBR158W	265	6.63662	0.554515	1			1
YBR159W	140	5.53916	0.282374		1			1
YBR160W	61	4.70044	0.216488		1		1
YBR161W	32	3.58496	0.175128		1			1
YBR162C	148	6.82655	0.506525		1		1
YBR162W-A	76	8.4818	0.300545		1			1
YBR163W	90	2.58496	0.155624		1			1
YBR164C	111	6.41785	0.195322		1		1
YBR165W	74	1.58496	0.179816		1		1
YBR166C	45	4.80735	0.188383		1		1
YBR167C	125	3.32193	0.186438		1				1
YBR168W		3.16993	0.18057		1
YBR169C	32	7.11894	1.00845	1			1
YBR170C	51	5.02237	0.2751		1			1
YBR171W	28	6.22882	0.212359		1	1
YBR172C	97	4.52356	0.388859		1	1
YBR173C	23	5.62936	0.213446		1	1
YBR174C			0.185517
YBR175W		4.80735	0.212985		1
YBR176W	94	4.67243	0.141641		1		1
YBR177C		6.06609	0.27777		1
YBR178W		1.58496	0.193103
YBR179C	66	4.70044	0.256548		1			1
YBR180W		0	0.329925		1
YBR181C	28		1.22321		1			1
YBR182C		2	0.333101		1
YBR182C-A		1
YBR183W	216	4.39232	0.775586	1				1
YBR184W		0	0.323193	1
YBR185C	34	5.64386	0.373113		1			1
YBR186W		0	0.267382		1
YBR187W	114	6.88264	0.377082		1			1
YBR188C	64	3.80735	0.140411		1
YBR189W	23	9.66534	1.33044		1				1
YBR190W	Potential_AUG_annotation_error		0.692464
YBR191W		9.88874	0.976356		1
YBR191W-A
YBR192W	164	3.75489	0.139491		1
YBR193C	38	5.74147	0.138922		1		1
YBR194W	86	4.04439	0.144757		1	1
YBR195C		3.58496	0.144385		1
YBR196C	43	9.90313	0.354289		1		1
YBR196C-A	341	2.90689							1
YBR196C-B		2.16993
YBR197C		4.08746	0.201918		1
YBR198C	80	5.04439	0.188412		1	1
YBR199W	74	6.40939	0.194011		1		1
YBR200W	53	3.90689	0.131456		1		1
YBR200W-A		0
YBR201C-A	66	4.12928						1
YBR201W	139	4.2854	0.190858		1			1
YBR202W	76	2.80735	0.248402		1		1
YBR203W		1.32193	0.478882	1
YBR204C	47	5.37504	0.383915		1	1
YBR205W			0.234864		1
YBR206W			0.278801
YBR207W	33	6.22882	0.252186		1	1
YBR208C	348	4.32193	0.31766		1
YBR209W		0	0.214405
YBR210W	27	4.72792	0.202336		1
YBR211C	99	4.52356	0.168648		1			1
YBR212W	350	5.96578	0.392693		1				1
YBR213W		2.58496	0.287145		1
YBR214W	84	5.39232	0.719502		1	1
YBR215W	95	3.32193	0.127627		1		1
YBR216C	35	3.90689	0.109568		1	1
YBR217W	35	4.45943	0.156393		1	1
YBR218C	141	5.24793	0.294776		1		1
YBR219C		0	0.151431		1
YBR220C	68		0.136127		1		1
YBR221C	203	7.35755	0.261217		1				1
YBR221W-A	21								1
YBR222C	127		0.319651		1				1
YBR223C			0.24378		1
YBR223W-A
YBR224W			0.179182
YBR225W			0.20499		1
YBR226C			0.266717
YBR227C	47		0.122422		1	1
YBR228W	31	2.16993	0.157428		1				1
YBR229C	17	4.61471	0.162834		1		1
YBR230C	14	6.32193	0.960731	1				1
YBR230W-A	48	4.88264				1
YBR231C	58	2.45943	0.24935		1	1
YBR232C			0.319163
YBR233W		3.32193	0.215384		1
YBR233W-A	39	4.20945			1		1
YBR234C	47	6.5157	0.206364		1	1
YBR235W	64	4.90689	0.200428		1	1
YBR236C	40	4.93074	0.122198		1	1
YBR237W	80	3.75489	0.223532		1	1
YBR238C	124	3.52356	0.692971		1			1
YBR239C	143	3.16993	0.14222		1		1
YBR240C		-1	0.291586		1
YBR241C	64	3.45943	0.523825		1				1
YBR242W	165		0.218882		1	1
YBR243C	Potential_AUG_annotation_error		0.284125		1		1
YBR244W	38	7.28077	0.723578	1					1
YBR245C		4.45943	0.182121		1
YBR246W	37		0.166515		1	1
YBR247C	4	4.39232	0.784177		1		1
YBR248C	82	6.39232	0.547798		1		1
YBR249C	137	7.32643	0.645663		1			1
YBR250W		1	0.265441		1
YBR251W	40	5.14975	0.177215		1	1
YBR252W	14	5.32193	0.323312		1	1
YBR253W	47	4.49185	0.179844		1	1
YBR254C	6	4.42626	0.182337		1			1
YBR255C-A	36				1				1
YBR255W	15		0.251861		1	1
YBR256C	21	6.3837	0.913297		1			1
YBR257W	58		0.274999		1		1
YBR258C	23		0.125889		1	1
YBR259W	137	3.64386	0.141688		1				1
YBR260C	19	3.45943	0.147487		1	1
YBR261C	27	5.80735	0.207155		1	1
YBR262C	30	4.45943	0.278188		1	1
YBR263W			0.283821		1
YBR264C	126		0.161672		1				1
YBR265W	55	5.08746	0.219676		1	1
YBR266C			0.538966
YBR267W	6	4.58496	0.52021		1	1
YBR268W	7	5.97728	0.256547		1	1
YBR269C	4	3.52356	0.547856		1		1
YBR270C	69	2	0.200811		1				1
YBR271W	14	3.32193	0.302818		1	1
YBR272C		2	0.153178		1
YBR273C	33	5.12928	0.219316		1	1
YBR274W	45	4.08746	0.111101		1	1
YBR275C	32	4.72792	0.304447		1				1
YBR276C	75	5.40939	0.141146		1	1
YBR277C			0.112198
YBR278W		6.07682	0.168143		1
YBR279W	41	4.58496	0.204102		1		1
YBR280C	31	4.32193	0.411906		1		1
YBR281C	33	5.56986	0.241239	1			1
YBR282W	36	5.44294	0.188344		1		1
YBR283C	148	6.49985	0.28628		1				1
YBR284W		0	0.272029		1
YBR285W		1.58496	0.957691	1
YBR286W	33	7.82655	0.2799	1			1
YBR287W	37	6.14975	0.483922	1			1
YBR288C	29	4.55459	0.173676		1
YBR289W	14	3.90689	0.17026		1			1
YBR290W	29	4.90689	0.236349	1		1
YBR291C	169	4.2854	0.331362	1					1
YBR292C		3.24793	0.213023
YBR293W	489	4.67243	0.23838		1				1
YBR294W		0	0.716613	1
YBR295W	66	3.45943	0.22603	1				1
YBR296C	35	4.16993	1.74709	1				1
YBR296C-A		0
YBR297W	54	2.45943	0.688276		1			1
YBR298C	155	2	0.461621	1
YBR298C-A
YBR299W			0.334323	1
YBR300C		0	0.522098
YBR301W			0.32927	1
YBR302C			0.306249	1
YCL001W	58	7.04439	0.339156		1
YCL001W-A		2	0.0628582
YCL001W-B		1
YCL002C	26	5.02237	0.192842		1
YCL004W	80	4.55459	0.107657		1
YCL005W	43	5.04439	0.148592		1
YCL005W-A
YCL007C			0.1529		1
YCL008C	7	4.20945	0.219395		1
YCL009C	11	6.14975	0.493789		1
YCL010C	11	2.16993	0.197259		1
YCL011C	46	6.34873	0.176597		1
YCL012C	65	4.58496
YCL014W	Potential_AUG_annotation_error	2.32193	0.30907		1
YCL016C	33	1.58496	0.151557		1
YCL017C	96	6.05528	0.163088		1
YCL018W		0	1.3158		1
YCL021W-A	201	3.16993			1
YCL022C			0.200008
YCL023C		0	0.294686
YCL024W	380	3.08746	0.238536		1				1
YCL025C	183	4.20945	0.670505	1					1
YCL026C-A		1	0.243658
YCL026C-B	74								1
YCL027W	9		0.838581		1				1
YCL028W	23	5.67243	0.173853		1				1
YCL029C	52	4.04439	0.167983		1	1
YCL030C		6.10852	1.05551	1
YCL031C	33	5.98868	0.250423		1		1
YCL032W	39	3.52356	0.157709		1	1
YCL033C	25		0.353167		1				1
YCL034W	31		0.262412		1	1
YCL035C	44	8.66711	0.58665	1					1
YCL036W		2.16993	0.376862		1
YCL037C	58	2.90689	0.846965		1	1
YCL038C			0.316501		1
YCL039W			0.211398		1
YCL040W	31	7.82337	2.39863	1				1
YCL041C			0.149404
YCL042W			1.08134
YCL043C	39	6.8392	0.35035		1		1
YCL044C	27	1.58496	0.219966		1		1
YCL045C	42	6.2854	0.224224	1		1
YCL046W			0.285995
YCL047C	10	5.96578	0.240169		1	1
YCL048W		3.32193	0.445268	1
YCL048W-A		0
YCL049C	139	4.04439	0.394132		1				1
YCL050C	63	7.37504	0.291489		1			1
YCL051W	24	4.32193	0.141278		1				1
YCL052C	33	6.41785	0.216343		1	1
YCL054W	18	4.80735	0.754044		1			1
YCL055W	130	4.52356	0.621182		1			1
YCL056C	32		0.228696		1				1
YCL057C-A	18				1	1
YCL057W	17		0.301749		1	1
YCL058C			0.184501		1
YCL058W-A
YCL059C	34	5.87036	0.76805		1	1
YCL061C	45	2.58496	0.164342		1				1
YCL063W	29	3	0.250083		1			1
YCL064C	35	6.75489	1.2946	1					1
YCL065W		0	0.18259		1
YCL066W			0.739884	1
YCL067C			0.295667	1
YCL068C			0.206865		1
YCL069W			0.238946		1
YCL073C				1
YCL076W		0	0.638722
YCR001W		1.80735	0.307021
YCR002C	33	6.63662	0.350038		1			1
YCR003W	24	4.42626	0.193714	1		1
YCR004C	171	6.85798	0.351864	1			1
YCR005C	46	8.04439	2.52938	1					1
YCR006C		2.80735	0.336415
YCR007C	230	1.58496	0.467872		1
YCR008W	139	3.16993	0.228734	1
YCR009C	49	6.59246	0.252061		1			1
YCR010C		0	1.11603	1
YCR011C	136	3.70044	0.321092		1			1
YCR012W	42		0.48929	1				1
YCR013C	106		0.464326		1				1
YCR014C		3.39232	0.148395		1
YCR015C	356	4.08746	0.128227		1
YCR016W	17	4.64386	0.530901		1
YCR017C	31	5.61471	0.176954	1
YCR018C		5.93074	0.25613	1
YCR018C-A			0.0592533
YCR019W			0.152221	1
YCR020C			0.195026	1
YCR020C-A	8	5.02237	0.262445		1			1
YCR020W-B	62	4.08746	0.0873199		1	1
YCR021C	77	7.93958	1.63936	1					1
YCR022C		0	0.233554
YCR023C	76	2.58496	0.189174		1	1
YCR024C	21	3	0.132199		1
YCR024C-A			0.281153		1
YCR024C-B		8.32643
YCR025C		0	0.250514
YCR026C	63	3.16993	0.139965		1			1
YCR027C	199	2.90689	0.136544		1
YCR028C	89	4.2854	0.147188		1			1
YCR028C-A	59	7.04985	0.0998213		1	1
YCR030C	50	3.08746	0.201501		1		1
YCR031C	22		0.548837		1			1
YCR032W	130	2.32193	0.192976		1			1
YCR033W	294	4.04439	0.144487		1				1
YCR034W	27	6.75489	0.611905		1		1
YCR035C	18	5.93074	0.291101		1	1
YCR036W	36	6.16993	0.285772		1	1
YCR037C		4.93074	0.213143		1
YCR038C		3.45943	0.121811		1
YCR038W-A
YCR039C			0.295507		1
YCR040W			0.443117		1
YCR041W			0.19408		1
YCR042C			0.171394		1
YCR043C	43	5.61471	0.319472		1	1
YCR044C	39	5.30378	0.188876		1	1
YCR045C		0	0.209731		1
YCR045W-A
YCR046C	17	4	0.309627		1		1
YCR047C	89	4	0.355241		1	1
YCR047W-A
YCR048W			0.300105		1
YCR049C			0.60748		1
YCR050C			0.237421	1
YCR051W	6	5.16993	0.398985		1	1
YCR052W	20	4.80735	0.180548		1	1
YCR053W		8.19229	0.294041	1
YCR054C	83	4.12928	0.149094		1				1
YCR057C	127	4.42626	0.659738		1				1
YCR059C	15	4.85798	0.261369		1			1
YCR060W	15	4.93074	0.253007		1	1
YCR061W	58	3.45943	0.444675		1			1
YCR063W		1.58496	0.214967		1
YCR064C		0	0.162867
YCR065W	88	1	0.272124		1		1
YCR066W	35	3.16993	0.158708		1		1
YCR067C	119	5	0.130716		1		1
YCR068W		1.80735	0.277518		1
YCR069W	210		0.217239	1					1
YCR071C	37		0.242701	1		1
YCR072C	53	4.45943	0.819939		1	1
YCR073C	3	3.16993	0.207797		1		1
YCR073W-A	15	5.22882	0.128084		1		1
YCR075C		2	0.170991		1
YCR075W-A	17					1
YCR076C	30		0.159694		1			1
YCR077C	43	4.67243	0.18527		1	1
YCR079W	89	3.52356	0.375363		1				1
YCR081C-A
YCR081W			0.156275		1
YCR082W	35	6.77479	0.195184		1	1
YCR083W	24	4.49185	0.304809		1				1
YCR084C	202	5.61471	0.26192		1		1
YCR085W		1.58496	0.277047		1
YCR086W			0.187828		1
YCR087C-A			0.33621		1
YCR087W			0.498404
YCR088W	44	5.80735	0.284509		1			1
YCR089W	297		0.707711	1		1
YCR090C	24		0.182908		1		1
YCR091W	65	3.80735	0.449322		1			1
YCR092C	Potential_AUG_annotation_error	3.80735	0.0927517		1			1
YCR093W	53	2.80735	0.127285		1	1
YCR094W	62	3.16993	0.148131		1		1
YCR095C	63	4.80735	0.139956		1		1
YCR095W-A		2.32193
YCR096C			0.257014		1
YCR097W	31	7.40514	0.0744907
YCR097W-A		0	0.0605262
YCR098C		0	0.546048	1
YCR099C		1	0.206336		1
YCR100C	Potential_AUG_annotation_error		0.29964		1
YCR101C		0	0.283743		1
YCR102C			0.563183		1
YCR102W-A			1.41186
YCR104W			0.425689	1
YCR105W		3	0.189554	1
YCR106W		1.58496	0.382066		1
YCR107W			0.339838		1
YCR108C
YDL001W	87	3.80735	0.209902		1			1
YDL002C	70	3.45943	0.18515		1		1
YDL003W	111	3	0.497722	1				1
YDL004W	43	7.04985	0.37617		1		1
YDL005C	28	4.64386	0.158666		1		1
YDL006W	333	4.78136	0.215927		1		1
YDL007C-A		0
YDL007W	36	6.86419	0.231997		1
YDL008W	12	4.39232	0.190136		1			1
YDL009C			0.219071
YDL010W			0.25556		1
YDL011C			0.19576
YDL012C	9	6.35755	0.147232	1		1
YDL013W	136	3.16993	0.135132		1			1
YDL014W	128	7.20945	0.956698		1		1
YDL015C	41	7.14975	0.205864		1
YDL016C			0.143639
YDL017W	80		0.169754		1				1
YDL018C	61	5.40939	0.238419		1				1
YDL019C	214	3.9542	0.225527		1				1
YDL020C	245	6.31288	0.442366	1					1
YDL021W	22	3.80735	0.944488	1				1
YDL022C-A
YDL022W	88	7.18488	2.78034	1					1
YDL023C			6.33528
YDL024C		3.16993	0.818443		1
YDL025C	197		0.469376		1			1
YDL025W-A
YDL026W		0	0.27844
YDL027C		4.67243	0.287908		1
YDL028C	58	2	0.184642		1		1
YDL029W	8	7.33092	0.280356		1	1
YDL030W	58	3.58496	0.17451		1		1
YDL031W	49	3.64386	0.424186		1	1
YDL032W			0.170592
YDL033C		3.80735	0.189383		1
YDL034W			0.179681
YDL035C		3.90689	0.289404	1
YDL036C	24	2.80735	0.275544		1	1
YDL037C	179	4.04439	0.801669		1			1
YDL038C			0.585951	1
YDL039C		5.30378	0.852387		1
YDL040C	28	6.04439	0.206857		1		1
YDL041W			0.210684
YDL042C		3.16993	0.253832		1
YDL043C	35	2.80735	0.203379		1	1
YDL044C	18	1	0.12025		1			1
YDL045C	138	5.61471	0.184544		1		1
YDL045W-A	33	5.2854	0.101066		1		1
YDL046W	66	6.01123	0.365716	1			1
YDL047W	194	4.61471	0.173173		1			1
YDL048C	37	5.10852	0.516364	1				1
YDL049C	186	2.32193	0.36665		1				1
YDL050C			0.385623		1
YDL051W	30		0.658977		1				1
YDL052C	35	5.12928	0.246752		1			1
YDL053C	170	6.74819	0.15654		1		1
YDL054C	55	4.20945	0.407792		1		1
YDL055C	150	10.6948	0.569728	1					1
YDL056W	170	3.58496	0.225155		1				1
YDL057W	34	5.42626	0.243655		1				1
YDL058W	33	4.45943	0.201263		1	1
YDL059C	83	4.35755	0.295449		1				1
YDL060W	42	4.52356	0.4889		1
YDL061C	445	10.1843	0.635988		1				1
YDL062W		0	0.521787
YDL063C	103	4.64386	0.546394		1
YDL064W	31	5.18982	0.231803		1	1
YDL065C	31	5.47573	0.177745		1	1
YDL066W	20	5.84549	0.750318		1			1
YDL067C	48	6.97728	0.25931	1					1
YDL068W			0.204627
YDL069C		5.33985	0.181062		1
YDL070W		6.06609	0.200699	1
YDL071C		1	0.159816		1
YDL072C	44	6.97728	0.39986		1			1
YDL073W	115	5.70044	0.179478		1		1
YDL074C	73	6	0.160164		1	1
YDL075W	21	10.7448	0.664815		1
YDL076C	120	4.08746	0.163034		1
YDL077C	171	4	0.178123		1				1
YDL078C	54	5.94251	0.211805	1					1
YDL079C		1.58496	0.300911	1
YDL080C	23	3.32193	0.171353		1				1
YDL081C	47	10.4828	0.968061		1		1
YDL082W	26	8.24317	0.878259		1		1
YDL083C	20		0.814419		1			1
YDL084W	156	8.10066	0.32559		1	1
YDL085C-A	61	5.22882			1				1
YDL085W		2	0.803733	1
YDL086C-A
YDL086W	28	6.04439	0.25459		1				1
YDL087C		2	0.209146		1
YDL088C	156	4.90689	0.744381		1				1
YDL089W	116	4.72792	0.177212		1				1
YDL090C	6	4.04439	0.163006		1	1
YDL091C		2.45943	0.215457		1
YDL092W	9	6.72792	0.186213		1	1
YDL093W		4.39232	0.197433		1
YDL094C			0.164146
YDL095W	81		0.32061		1	1
YDL096C			0.392627
YDL097C	42	6.65821	0.203527	1		1
YDL098C	1	3.16993	0.174563		1		1
YDL099W	44	4.70044	0.27371		1	1
YDL100C	25	8.3015	0.212058		1			1
YDL101C	22	4.08746	0.251028		1		1
YDL102W	82	2.32193	0.336064		1	1
YDL103C	57	5.76818	0.255593		1	1
YDL104C	62		0.195335		1		1
YDL105W			0.215001		1
YDL106C	65	3.90689	0.173452		1	1
YDL107W	50	3.32193	0.293927		1	1
YDL108W	49	4.42626	0.1263		1				1
YDL109C		2	0.259888		1
YDL110C	59	6.08746	0.788626	1					1
YDL111C			0.275847		1
YDL112W	43		0.281684		1	1
YDL113C	51	4.42626	0.16088		1	1
YDL114W	Potential_AUG_annotation_error	1.58496	0.752527		1				1
YDL114W-A
YDL115C	452	4.39232	0.247253		1				1
YDL116W	51	4.16993	0.18623		1	1
YDL117W	262	3.52356	0.179367		1		1
YDL118W			0.281349	1
YDL119C		4.16993	0.144978		1
YDL120W	82	5.94251	0.167671		1	1
YDL121C	27	6.73471	0.306031		1	1
YDL122W	33	5.85798	0.29593		1		1
YDL123W	51	4.78136	0.222706	1		1
YDL124W	56	8.69697	1.3013	1					1
YDL125C	211	7.46761	0.334187		1				1
YDL126C	40	8.04439	0.29972		1				1
YDL127W		2	0.394058	1
YDL128W	90	5.90689	0.237194		1			1
YDL129W	148	2.58496	0.386034		1
YDL130W	17	9.17742	0.615632		1		1
YDL130W-A	53	6.67243	0.0918248		1
YDL131W	52	5.45943	0.544729	1					1
YDL132W	302	5.22882	0.275777		1		1
YDL133C-A	23		0.0269017
YDL133W	123	4.80735	0.208898		1
YDL134C	485	5.85798	1.38677		1
YDL135C	166	5.83289	0.267392		1
YDL136W	28	8.80735	0.54029		1
YDL137W	372	8.38802	0.264623		1				1
YDL138W	Potential_AUG_annotation_error	3.75489	0.172317		1			1
YDL139C		2.58496	0.217762		1
YDL140C	48	5.75489	0.195433		1		1
YDL141W	185	4.12928	0.156808		1				1
YDL142C	61	4.04439	0.182043		1				1
YDL143W	41	8.16239	0.249383		1	1
YDL144C	23	2	0.168493		1	1
YDL145C	239	5.75489	0.207116		1	1
YDL146W	140	4	0.21788		1		1
YDL147W	40	7.11374	0.251707		1	1
YDL148C	44	3.64386	0.74256		1			1
YDL149W		4.08746	0.390311		1
YDL150W		3.52356	0.399574		1
YDL151C			0.399266
YDL152W		1	0.449214
YDL153C		5.42626	0.76508		1
YDL154W	Potential_AUG_annotation_error	2.32193	0.285339		1		1
YDL155W	131	3.52356	0.193087		1	1
YDL156W		2.32193	0.217352		1
YDL157C	10		0.273893		1		1
YDL158C			0.147099
YDL159C-B
YDL159W	36		0.173983		1			1
YDL159W-A		0
YDL160C	277	5.06609	0.245807		1	1
YDL160C-A	14	5.85798					1
YDL161W		6.07682	0.203824		1
YDL162C		0	0.256681
YDL163W			0.245534
YDL164C	52	3.70044	0.227047		1	1
YDL165W	50	6.76818	0.137602		1	1
YDL166C	34	4.75489	0.265679		1	1
YDL167C	44	4.20945	0.532858		1	1
YDL168W	62	6.75489	0.195278		1		1
YDL169C	8	3.24793	0.700576		1			1
YDL170W	30	3.39232	0.331416		1			1
YDL171C	110	5.83289	0.378488		1		1
YDL172C			0.11984
YDL173W	29		0.195964		1	1
YDL174C	61	5.37504	0.408422	1					1
YDL175C	18	4.16993	0.153703		1		1
YDL176W	44	2.32193	0.147345		1				1
YDL177C	50		0.145519		1				1
YDL178W	8		0.258295		1		1
YDL179W		2.58496	0.290817	1
YDL180W	385	5.02237	0.235842		1				1
YDL181W	87	5.08746	0.688027		1
YDL182W	21	5.37504	0.597451	1
YDL183C	67	2.80735	0.282318		1				1
YDL184C	23		8.48466		1
YDL185C-A		0
YDL185W		8.01123	0.244673		1
YDL186W		3	0.269479		1
YDL187C		0	0.278678
YDL188C	161	4.39232	0.172889		1			1
YDL189W	139	4.83289	0.176145		1				1
YDL190C	186	5.14975	0.145188		1	1
YDL191W	49	9.04303	0.626855		1
YDL192W	37	9.31288	0.403085		1		1
YDL193W	62	5.32193	0.294496		1		1
YDL194W	Potential_AUG_annotation_error	3.45943	0.343865		1				1
YDL195W	103	4.72792	0.344882		1				1
YDL196W		1	0.249251
YDL197C	43	3.16993	0.213764		1				1
YDL198C	140	7.64024	0.735985	1					1
YDL199C		1.58496	0.616072		1
YDL200C	23		0.26589		1	1
YDL201W	57		0.483805		1		1
YDL202W	41	4.45943	0.160454		1		1
YDL203C	87	3.32193	0.128914		1		1
YDL204W	267	3.32193	2.07869	1					1
YDL205C	201	2.58496	0.309804		1	1
YDL206W	42	4.58496	0.271531		1				1
YDL207W	56	2.80735	0.311446		1		1
YDL208W	26	7.01123	0.706977		1	1
YDL209C		2.16993	0.302095		1
YDL210W		1	0.424417	1
YDL211C		0.584963	0.342643		1
YDL212W	46	6.16993	0.396164	1		1
YDL213C	17	5.08746	0.466896		1				1
YDL214C		0	0.735479		1
YDL215C	213	3.85798	0.709509	1					1
YDL216C	Potential_AUG_annotation_error	2.32193	0.361086		1		1
YDL217C	156	3	0.324731		1	1
YDL218W	Potential_AUG_annotation_error	2	0.557322	1					1
YDL219W	44	5.62936	0.237209		1	1
YDL220C			0.191188		1
YDL221W			0.9045
YDL222C		0.584963	1.14433	1
YDL223C		1.58496	0.933796		1
YDL224C	365	2.32193	0.17654		1		1
YDL225W	41	5.97728	0.151364		1	1
YDL226C	16	4.24793	0.167976		1		1
YDL227C		0	0.429064	1
YDL228C			0.141249
YDL229W	32		0.385609	1
YDL230W	54	4.78136	0.200575		1		1
YDL231C	Potential_AUG_annotation_error	4.39232	0.150754		1		1
YDL232W	18	7.45943	0.183787		1	1
YDL233W	42	2.80735	0.18684		1	1
YDL234C	138	5.50779	0.466987	1		1
YDL235C	100	6.33092	0.186022		1	1
YDL236W	26	7.41785	0.24034		1	1
YDL237W	17	5.94251	0.236649		1	1
YDL238C	13	3.39232	0.280267	1					1
YDL239C	20	3.08746	0.461856		1				1
YDL240C-A		0
YDL240W	174	2.90689	0.251611		1	1
YDL241W	78	5.44294	0.443435		1			1
YDL242W		0	0.185478
YDL243C			0.520801		1
YDL244W			0.434454		1
YDL245C			0.305307		1
YDL246C			0.246425	1
YDL247W			0.279524	1
YDL247W-A
YDL248W			0.259872	1
YDR001C	192	5.2854	0.771087	1			1
YDR002W	60	8.74987	0.284504	1				1
YDR003W	48		0.411566		1			1
YDR003W-A		4.52356
YDR004W		5	0.130624		1
YDR005C	115	4.70044	0.177913	1			1
YDR006C	122	5.61471	0.221584		1				1
YDR007W	109		1.42939		1				1
YDR008C			0.316623
YDR009W	43		0.553322	1					1
YDR010C			0.692701
YDR011W	317	6.75489	0.320962		1				1
YDR012W	35	9.17742	0.696747		1
YDR013W	40	5.58496	0.151499		1
YDR014W	52	2.16993	0.170749		1			1
YDR014W-A
YDR015C			0.497657		1
YDR016C	17	5.37504	0.249456	1				1
YDR017C	96	5.30378	0.195683		1		1
YDR018C	74	3	0.599592		1		1
YDR019C	33	6.70736	0.915693	1					1
YDR020C	88	3.08746	0.220748		1		1
YDR021W	77		0.346199	1					1
YDR022C	96		0.217577		1
YDR023W	21	8.56986	0.487946		1
YDR024W			0.247569
YDR025W	16	10.3371	0.89615		1			1
YDR026C	83	4.16993	0.136734		1				1
YDR027C	114	3.45943	0.194995		1	1
YDR028C	318	5.14975	0.166727		1				1
YDR029W		1.58496	0.192414
YDR030C	Potential_AUG_annotation_error	3.45943	0.196849		1			1
YDR031W	26	5.64386	0.46442		1	1
YDR032C	56	7.89482	0.713052	1				1
YDR033W	239	8.9901	0.793936		1			1
YDR034C	145	4.83289	0.175579		1			1
YDR034C-A	2		0.0469145
YDR034W-B	83	6.22882	0.187369		1
YDR035W	80	6.2384	0.650247	1
YDR036C	56	3.75489	0.157725		1			1
YDR037W	71	7.94251	0.650005	1			1
YDR038C	Potential_AUG_annotation_error	2.70044	0.293476		1
YDR039C			0.401401		1
YDR040C			0.306911		1
YDR041W	10	5.50779	0.31184		1	1
YDR042C		0	0.407929		1
YDR043C	170	3.85798	0.518562	1				1
YDR044W	123	6.77479	0.455595	1					1
YDR045C	123	6.5157	0.259438		1		1
YDR046C	78	7.62205	0.403607	1					1
YDR047W	193	6.22882	0.186537		1				1
YDR048C		2.80735	0.27094
YDR049W		3.80735	0.189964		1
YDR050C	31	11.6389	0.431618	1					1
YDR051C	31	3.85798	0.173443		1		1
YDR052C		3.64386	0.235338		1
YDR053W			0.160565
YDR054C	172	4.88264	0.171386		1			1
YDR055W	50	6.48382	0.949123	1				1
YDR056C	60	5.62936	0.152977	1		1
YDR057W	29	4.08746	0.168821		1	1
YDR058C	Potential_AUG_annotation_error	2.70044	0.372911		1
YDR059C	48	5.16993	1.13358		1			1
YDR060W	50	6.19967	0.731577		1		1
YDR061W	56	5.08746	0.185666		1			1
YDR062W	73	5.90689	0.2702		1		1
YDR063W	104	5.39232	0.262259		1		1
YDR064W	21	10.2216	0.792251		1		1
YDR065W	102	1.58496	0.213462		1			1
YDR066C	91	4.24793	0.122521		1				1
YDR067C	38	4.24793	0.17953		1			1
YDR068W	68	4.70044	0.196266		1				1
YDR069C	44	2.58496	0.236742		1		1
YDR070C	51	4.2854	1.59988	1				1
YDR071C	78	7.64386	0.232811		1		1
YDR072C	682	5.78136	0.226425		1
YDR073W	154	5.24793	0.167261		1			1
YDR074W	76	5.62936	1.08456		1			1
YDR075W	171	3.58496	0.224555		1		1
YDR076W		1	0.189632		1
YDR077W	73	10.3696	1.0743	1					1
YDR078C	135	3.70044	0.216261		1			1
YDR079C-A	57	5.53916			1
YDR079W	36	5.10852	0.241073		1				1
YDR080W	26	4.70044	0.209423		1			1
YDR081C	11	4	0.158136		1				1
YDR082W	93	3.24793	0.165016	1		1
YDR083W	114	5.16993	0.536612	1					1
YDR084C	55	5.20945	0.15324		1	1
YDR085C	189	4.70044	0.768961	1				1
YDR086C	107	9.56605	0.306259		1	1
YDR087C		4.80735	0.64437		1
YDR088C	187	4.42626	0.218423		1
YDR089W	109	4.16993	0.278882		1		1
YDR090C	115	4.35755	0.254124		1			1
YDR091C	74	5.08746	0.555997		1			1
YDR092W	73	6.46761	0.254996		1			1
YDR093W			0.184291		1
YDR094W			0.24792
YDR095C	Potential_AUG_annotation_error		0.197134					1
YDR096W	109	3.64386	0.478636	1					1
YDR097C	92	4.20945	0.338863		1			1
YDR098C	Potential_AUG_annotation_error	6.90087	0.252902		1
YDR099W	827	7.45943	0.191456		1			1
YDR100W	28	6.15987	0.342655		1
YDR101C	28	5.30378	0.862028		1			1
YDR102C		0	0.427366
YDR103W	269		0.22799		1			1
YDR104C			0.2087		1
YDR105C	255	4.42626	0.241705		1			1
YDR106W		0	0.277236		1
YDR107C		1.80735	0.197074		1
YDR108W		2.32193	0.122505		1
YDR109C		2	0.153513		1
YDR110W		1.58496	0.214778		1
YDR111C		4.12928	0.413222		1
YDR112W			0.473524		1
YDR113C	105	3.24793	1.27497		1		1
YDR114C		1.58496	0.134997
YDR115W		5.35755	0.223666		1
YDR116C	25	5.14975	0.203289		1	1
YDR117C	40	4	0.178459		1			1
YDR118W			0.263164		1
YDR118W-A
YDR119W	85	5.12928	0.269885		1		1
YDR119W-A	38	3.45943						1
YDR120C	13	4.75489	0.554106		1		1
YDR121W	98	4.39232	0.236891		1			1
YDR122W	31	4.64386	0.251598		1				1
YDR123C	93	2.16993	0.238314		1				1
YDR124W		2.70044	0.410449	1
YDR125C		2.80735	0.428888		1
YDR126W		1.80735	0.367038	1
YDR127W	172	5.35755	0.327814		1				1
YDR128W	36	3.90689	0.127318		1				1
YDR129C	58	7.86728	0.26232		1			1
YDR130C	22	3.52356	0.236041		1	1
YDR131C	2	3.64386	0.165846		1		1
YDR132C	54	3.32193	0.257776	1				1
YDR133C	237	8.69523	0.480158					1
YDR135C	36	6.49985	0.199572	1					1
YDR136C		0	0.241544
YDR137W		5.65821	0.124165		1
YDR138W	26	3.85798	0.173116		1			1
YDR139C	26	5.88264	0.222855		1	1
YDR140W	86		0.150925		1
YDR141C	6		0.194588		1	1
YDR142C	120	3.16993	0.158864		1		1
YDR143C	45	2.16993	0.179995		1		1
YDR144C	132	3.32193	0.476544	1		1
YDR145W	59	4.55459	0.0982128		1				1
YDR146C		3.32193	0.272121		1
YDR147W	154	4.16993	0.186273		1				1
YDR148C	204	6.11894	0.473918		1			1
YDR149C			0.358559
YDR150W		4.72792	0.167722		1
YDR151C	123	6.65821	0.172514		1		1
YDR152W	31	5.10852	0.285151		1		1
YDR153C	89	3.90689	0.18837		1
YDR154C		12.2571	0.33072
YDR155C	36		0.308097	1				1
YDR156W	35		0.288433		1
YDR157W			0.339953
YDR158W	22	7.89785	0.671508		1		1
YDR159W	79	4.42626	0.165182		1		1
YDR160W	68	2.90689	0.171182		1		1
YDR161W	37	5.47573	0.485465		1		1
YDR162C	121	5	0.200872		1				1
YDR163W			0.131861		1
YDR164C	61		0.133615		1				1
YDR165W	187	5.32193	0.561081		1				1
YDR166C	54	2.80735	0.16788		1	1
YDR167W	20	4.90689	0.164202		1			1
YDR168W	23	6.10852	0.195		1	1
YDR169C	367	3.52356	0.219738		1				1
YDR169C-A		0
YDR170C	273	6.08746	0.217203		1
YDR171W	77	8.05799	1.94797	1
YDR172W	37	5.93074	0.297132		1			1
YDR173C	12	3.16993	0.199989		1		1
YDR174W	18	7.89482	0.23397		1				1
YDR175C	40	5.18982	0.190765		1	1
YDR176W	35	4.24793	0.17791		1	1
YDR177W	83	7.77149	0.222415		1		1
YDR178W	187	6.93664	0.941883	1			1
YDR179C	63	4.16993	0.216851		1				1
YDR179W-A	87	3.45943	0.184612		1			1
YDR180W	Potential_AUG_annotation_error	4.97728	0.265044		1				1
YDR181C	28	4.08746	0.151947		1			1
YDR182W	41		0.141756		1	1
YDR182W-A
YDR183C-A		4.24793
YDR183W	34	4.42626	0.192687		1				1
YDR184C	31		0.532006		1		1
YDR185C	105	4.24793	0.232059		1		1
YDR186C	48	4	0.233577		1	1
YDR187C		0	0.15454
YDR188W	48	6.37504	0.181473		1				1
YDR189W	44	4.90689	0.128998	1			1
YDR190C	49	7.21917	0.268337		1		1
YDR191W	Potential_AUG_annotation_error	2.58496	0.370851		1		1
YDR192C		3.24793	0.129711		1
YDR193W			0.143994
YDR194C	24	6.01123	0.1884	1				1
YDR194W-A		0
YDR195W	220		0.142624	1			1
YDR196C	30		0.18602		1	1
YDR197W	34	3.75489	0.117243		1	1
YDR198C	11	3.9542	0.141792		1		1
YDR199W			0.117362		1
YDR200C	66		0.124476		1	1
YDR201W	39		0.202193		1	1
YDR202C			0.250483	1
YDR203W			0.170905
YDR204W	94	4.61471	0.400135		1				1
YDR205W	9	2.32193	0.120095		1	1
YDR206W	152	3.45943	0.209151		1		1
YDR207C	77	3.9542	0.140444		1				1
YDR208W	37	4.08746	0.176845		1				1
YDR209C	177		0.301762
YDR210W	34		0.346613	1				1
YDR211W	57	4.2854	0.288568		1
YDR212W	61	5.94251	0.199705		1		1
YDR213W	Potential_AUG_annotation_error	3.80735	0.402993	1					1
YDR214W	105	5.67243	0.589781		1
YDR215C		0	0.332921
YDR216W	64	3.39232	0.264748	1			1
YDR217C	47	4.83289	0.164866		1		1
YDR218C		1	0.76637		1
YDR219C	122	4.04439	0.213754		1				1
YDR220C	Potential_AUG_annotation_error	2.80735	0.390305			1
YDR221W	24	3	0.123614		1	1
YDR222W	71	4.39232	0.329195	1			1
YDR223W		2.32193	0.371435		1
YDR224C	35	9.08614	0.58792	1
YDR225W	62	8.92333	0.572062	1
YDR226W	44	8.75822	0.352049	1
YDR227W	81	3.85798	0.163039		1		1
YDR228C	91	3.45943	0.128432		1			1
YDR229W	96		0.183679		1	1
YDR230W			0.291045
YDR231C	26		0.352966		1	1
YDR232W	228	4.45943	0.256816		1				1
YDR233C	27	6.89482	0.302686		1			1
YDR234W	251	3.70044	0.46845	1				1
YDR235W			0.10407		1
YDR236C	18		0.176868		1			1
YDR237W	143	5.04439	0.228124		1				1
YDR238C	140	6.40088			1				1
YDR239C	28	3.24793	0.159008		1		1
YDR240C		4.97728	0.162939		1
YDR241W		6.03342	0.138633
YDR242W	271				1
YDR243C	20				1	1
YDR244W	26	0			1	1
YDR245W	57	5.16993			1		1
YDR246W	24	3.32193	0.198536		1		1
YDR246W-A		1
YDR247W	261	3.58496	0.432736	1			1
YDR248C	60	6.31288	0.232484	1				1
YDR249C	29	2	0.190947		1			1
YDR250C		0	0.371531
YDR251W	277	4.12928	0.210717		1				1
YDR252W		3	0.175606		1
YDR253C	209	5.39232	0.332378	1			1
YDR254W	71		0.265976		1		1
YDR255C	30		0.255598		1		1
YDR256C		0	0.715967		1
YDR257C	10	4.12928	0.215728		1		1
YDR258C	19	7.76155	1.30714	1				1
YDR259C	99	3	0.338558		1			1
YDR260C	38	2.80735	0.263367		1	1
YDR261C	64	4.55459	0.272498		1			1
YDR262W	38	4.32193	0.42152		1
YDR263C	3	2.80735	0.343281		1				1
YDR264C	57	5.70044	0.20132		1	1
YDR265W	103	3.85798	0.173425		1				1
YDR266C	217	4.49185	0.202288		1	1
YDR267C	45	4.83289	0.144976		1		1
YDR268W	83	3.24793	0.160967		1				1
YDR269C			0.349621
YDR270W			0.34991		1
YDR271C			0.256519
YDR272W	42	5.93074	0.456456		1		1
YDR273W	64	2.45943	0.617256		1		1
YDR274C		1	0.233964
YDR275W	170	3.16993	0.333487		1				1
YDR276C	51	9.59991	1.20587	1					1
YDR277C		2.70044	0.581093	1
YDR278C		0	0.360673
YDR279W	151	4.64386	0.176687		1			1
YDR280W	150	4.75489	0.24446		1		1
YDR281C	41	3.70044	0.595837	1
YDR282C	Potential_AUG_annotation_error	2.32193	0.243654	1					1
YDR283C	191	3	0.159871		1		1
YDR284C	266	6.30378	0.244921		1		1
YDR285W	Potential_AUG_annotation_error	2.58496	0.510556		1			1
YDR286C	38	4.52356	0.218257		1				1
YDR287W	19	2.32193	0.292882		1				1
YDR288W	48	5.12928	0.133159		1				1
YDR289C		5.2854	0.193143		1
YDR290W			0.178252
YDR291W	Potential_AUG_annotation_error	3.45943	0.166418		1			1
YDR292C	116	6.6865	0.215544		1		1
YDR293C	199	5.64386	0.269546		1			1
YDR294C	37	5.33985	0.255891	1		1
YDR295C	78	3	0.182249	1			1
YDR296W	55	5.12928	0.170879		1		1
YDR297W	59	5.64386	0.374146	1					1
YDR298C	133	6.35755	0.336373		1			1
YDR299W	54	4.39232	0.688088		1	1
YDR300C	143	3.85798	0.400218		1				1
YDR301W	18	3.9542	0.150764		1	1
YDR302W	143	3.58496	0.182756		1				1
YDR303C	280	3.16993	0.200316		1
YDR304C	42	7.44708	0.231071		1	1
YDR305C	14	5.33985	0.164693		1			1
YDR306C	153	3.64386	0.305581	1
YDR307W	68	4.49185	0.135016		1
YDR308C	30	4.83289	0.182558		1			1
YDR309C	51	5.72792	0.47532		1			1
YDR310C	230	4.52356	0.194321		1				1
YDR311W	29	5.06609	0.174078		1			1
YDR312W		5.02237	0.520452		1
YDR313C	66	3.58496	0.425845		1	1
YDR314C	72	2.58496	0.294605		1			1
YDR315C	Potential_AUG_annotation_error	2.80735	0.154492		1			1
YDR316W	27	3.08746	0.235318	1				1
YDR317W		1.32193	0.339268		1
YDR318W	154		0.179997		1				1
YDR319C	137		0.164664		1				1
YDR320C	47	3.70044	0.177412	1					1
YDR320C-A		6.36632			1
YDR320W-B
YDR321W	27	6.25739	0.671946		1	1
YDR322C-A	33	5.18982	0.0632048		1	1
YDR322W	Potential_AUG_annotation_error	4.58496	0.203369		1		1
YDR323C		2	0.150548		1
YDR324C	Potential_AUG_annotation_error	5.37504	0.644514		1	1
YDR325W	261	2	0.232846		1	1
YDR326C	185	0.584963	0.253148		1	1
YDR327W	57		0.117315						1
YDR328C	68		0.195985		1	1
YDR329C	41	4.90689	0.24221	1		1
YDR330W	41	4.70044	0.264172		1	1
YDR331W		4.16993	0.165204		1
YDR332W	167	4.42626	0.165467		1				1
YDR333C	35	5.10852	0.129382		1		1
YDR334W	78	3.45943	0.193886		1		1
YDR335W	361	6.10852	0.149374		1				1
YDR336W	11	3.90689	0.141333		1	1
YDR337W	50	4.45943	0.183733		1	1
YDR338C	119	1.80735	0.180841	1				1
YDR339C	28	5.64386	0.254564		1
YDR340W			0.219291
YDR341C	64	6.5157	0.529832		1
YDR342C	Potential_AUG_annotation_error		1.21777	1
YDR343C	Potential_AUG_annotation_error		1.08839	1
YDR344C		0	0.283274
YDR345C	103	7.84549	0.593683	1				1
YDR346C	158	6.42626	0.278856	1					1
YDR347W	90	5.64386	0.148854		1			1
YDR348C	224	5.33985	0.154598	1					1
YDR349C	90	6.05528	0.193764	1
YDR350C	34	3.45943	0.205399		1	1
YDR351W	410	4.24793	0.155393		1				1
YDR352W	102	3.24793	0.122298		1			1
YDR353W	39	8.01402	0.459556	1					1
YDR354C-A
YDR354W	97	5.47573	0.364513		1				1
YDR355C			0.301494
YDR356W		2.90689	0.216706		1
YDR357C	75	5.94251	0.180342		1		1
YDR358W	50	3	0.625889		1		1
YDR359C		2.90689	0.22514		1
YDR360W			0.156088
YDR361C	33	4.78136	0.490346		1		1
YDR362C	112	4	0.134318		1	1
YDR363W	160	3.24793	0.148608		1	1
YDR363W-A	23	6.8009	0.0754071		1
YDR364C	43	2.90689	0.140899		1			1
YDR365C	134	7.49586	0.640719		1
YDR366C			0.249369		1
YDR367W	90	6.20945	0.261855		1
YDR368W	71	5.04439	0.40999		1		1
YDR369C	30	3.70044	0.14611		1		1
YDR370C	Potential_AUG_annotation_error	5.18982	0.189788		1	1
YDR371C-A
YDR371W	41	5.76818	0.27721		1	1
YDR372C	250	6.80735	0.235289		1		1
YDR373W	61	6.03342	0.182703		1			1
YDR374C		2	1.45904		1
YDR374W-A	41	4.83289					1
YDR375C	13	4.42626	0.127098		1	1
YDR376W	41	3.75489	0.132164		1	1
YDR377W	76	6.2384	0.336446	1			1
YDR378C	11	7.09276	0.163118		1	1
YDR379C-A	114				1				1
YDR379W	95		0.178838		1				1
YDR380W	146	2.58496	1.41909	1					1
YDR381C-A	68	5.06609			1			1
YDR381W	84	6.74819	0.212381	1					1
YDR382W	66	10.1434	0.822014		1		1
YDR383C	56	6.18982	0.153874		1		1
YDR384C	81	4.80735	0.670903		1			1
YDR385W	28		0.636449		1
YDR386W		3.70044	0.206972		1
YDR387C	137	4.08746	0.17396		1	1
YDR388W	43	6.54689	0.274502		1	1
YDR389W	254	3.45943	0.163927		1				1
YDR390C	20	6.25739	0.158577		1		1
YDR391C	15	5.08746	0.465676	1					1
YDR392W	124	4.39232	0.162274		1				1
YDR393W		4.20945	0.121238	1
YDR394W	92	6.76155	0.216356		1			1
YDR395W	106	5.45943	0.360892		1	1
YDR396W			0.186545
YDR397C	51		0.243864	1					1
YDR398W	162	5.20945	0.890135		1				1
YDR399W	56	7.28077	1.18881	1			1
YDR400W	206	4.12928	0.245722		1				1
YDR401W			0.301677
YDR402C	Potential_AUG_annotation_error		0.398286		1				1
YDR403W		1.58496	0.434368	1
YDR404C	194	5.87036	0.149968		1		1
YDR405W	51	4.72792	0.208946		1			1
YDR406W			0.447282	1
YDR406W-A
YDR407C			0.229751		1
YDR408C	58	5.9542	0.291789		1		1
YDR409W		3	0.148348		1
YDR410C	34	5	0.216026		1	1
YDR411C	51	4.52356	0.20431		1	1
YDR412W	36		0.463456		1	1
YDR413C			0.449218
YDR414C	161	5.04439	0.186162		1	1
YDR415C	46	3.45943	0.0964563		1	1
YDR416W	61	4.64386	0.174503		1	1
YDR417C			0.66844		1
YDR418W		9.45841	1.03087		1
YDR419W		1	0.12488		1
YDR420W	31	3	0.150597		1
YDR421W	Potential_AUG_annotation_error	5	0.157414		1		1
YDR422C	178	4.16993	0.128672		1				1
YDR423C	1	4.61471	0.222998		1	1
YDR424C	16	6.22882	0.194995		1	1
YDR425W			0.228925		1
YDR426C			0.195671
YDR427W	32		0.197251		1		1
YDR428C	35		0.137429		1		1
YDR429C	18	8.19967	0.480174		1	1
YDR430C		1.58496	0.313343		1
YDR431W			0.22752
YDR432W			0.430087		1
YDR433W			0.341316
YDR434W	97	6.42626	0.286744		1			1
YDR435C	26	4.2854	0.226517		1				1
YDR436W	231	2.70044	0.271447		1				1
YDR437W		2.80735	0.206118		1
YDR438W	274	2	1.04088		1				1
YDR439W	242	3	0.195042		1				1
YDR440W	76	3.58496	0.160572		1	1
YDR441C	216	4.04439	0.286358		1				1
YDR442W			0.166072
YDR443C			0.193759		1
YDR444W			0.173734		1
YDR445C	Potential_AUG_annotation_error		0.181085
YDR446W	Potential_AUG_annotation_error	5.12928	0.605925		1
YDR447C	18	10.7185	0.84497		1				1
YDR448W	57	2.80735	0.216322		1
YDR449C	50	4.61471	0.668439		1			1
YDR450W	23	10.2935	0.77515		1
YDR451C	95	3.45943	0.260157	1					1
YDR452W	151	6.10852	0.248243		1				1
YDR453C	59	4.49185	1.10272	1					1
YDR454C	38	7.59246	0.374729		1	1
YDR455C		0	0.147285
YDR456W		4.08746	0.212603		1
YDR457W	135	5.33985	0.223206		1		1
YDR458C	31	4.16993	0.167896		1	1
YDR459C	76	3.64386	0.138413		1	1
YDR460W	118	3.08746	0.21166		1	1
YDR461C-A	20	4.72792				1
YDR461W	17	8.73132	6.54128	1			1
YDR462W	38	5.12928	0.26419		1			1
YDR463W	16	5.47573	0.177876		1	1
YDR464C-A
YDR464W	60	3.08746	0.186499		1		1
YDR465C	45	6.83289	0.716206		1	1
YDR466W	97		0.138547		1	1
YDR467C			0.115956
YDR468C	147	5.89482	0.1631		1			1
YDR469W	23	4.12928	0.193878		1	1
YDR470C		2	0.166041		1
YDR471W	20	9.85876	0.977277		1				1
YDR472W	383	3.90689	0.141929		1
YDR473C	39	4.45943	0.294884		1			1
YDR475C	73	4.42626	0.422392		1				1
YDR476C	8	5.02237	0.360006	1		1
YDR477W	251	5.04439	0.15324		1	1
YDR478W	15		0.145665		1		1
YDR479C			0.199869		1
YDR480W	282	4.12928	0.343026		1				1
YDR481C		5.98868	0.351451	1
YDR482C	111	4.83289	0.150412		1	1
YDR483W	67	5.94251	0.172133		1	1
YDR484W		3.08746	0.171171		1
YDR485C		2.58496	0.167905		1
YDR486C	28	4.52356	0.175526		1	1
YDR487C	57	7.09803	0.318939		1				1
YDR488C	Potential_AUG_annotation_error	3.08746	0.249582		1	1
YDR489W			0.129953		1
YDR490C	96		0.301166		1	1
YDR491C		0	0.338684
YDR492W	156	3.90689	0.492209		1				1
YDR493W	85	4.78136	0.163837		1		1
YDR494W	56		0.243538		1			1
YDR495C			0.188928	1
YDR496C	38	3.9542	0.919619		1		1
YDR497C	76	6.74147	0.469086	1		1
YDR498C	32	4.24793	0.136183		1			1
YDR499W	46	3.90689	0.14815		1		1
YDR500C	8	9.21675	0.581169		1		1
YDR501W		1.58496	0.223162		1
YDR502C	32	7.39232	0.668922		1				1
YDR503C	23	2.32193	0.220132	1				1
YDR504C		4.45943	0.373922
YDR505C			0.321621		1
YDR506C		2.45943	0.24726		1
YDR507C	109	3.70044	0.415776		1			1
YDR508C	130	5.53916	0.581884	1					1
YDR509W		1.58496	0.237773
YDR510C-A
YDR510W	69		0.238109		1			1
YDR511W	5		0.284158		1		1
YDR512C			0.403849		1
YDR513W			0.757376	1
YDR514C	62		0.170667		1			1
YDR515W	87	3.45943	0.22255		1		1
YDR516C	98	6.42626	0.93774	1					1
YDR517W	145	6.02237	0.193579		1				1
YDR518W	19	5.87036	0.28221		1	1
YDR519W	47	6.13955	0.222627		1		1
YDR520C	88	4.12928	0.161327		1		1
YDR521W			0.145832
YDR522C		-1	0.61321		1
YDR523C		0	0.669147		1
YDR524C	57	3.39232	0.145102		1		1
YDR524C-A
YDR524C-B	24	10.6421					1
YDR524W-C	126	11.1929					1
YDR525W		0	0.39289
YDR525W-A	76	6.04439	0.0776147		1			1
YDR526C			0.198514
YDR527W		4.67243	0.223018		1
YDR528W	20	3.80735	0.294768		1		1
YDR529C	46	6.65105	0.513868	1		1
YDR530C	32	5.02237	0.368468		1				1
YDR531W	43		0.225088		1	1
YDR532C	47		0.226274		1				1
YDR533C	58	4.64386	1.51451	1				1
YDR534C		-1	0.728316		1
YDR535C		1.58496	0.457246
YDR536W		2.16993	1.21451	1
YDR537C	36		0.204033						1
YDR538W		3.58496	0.213417		1
YDR539W	94	3.9542	0.307942		1				1
YDR540C	98	3	0.334365		1				1
YDR541C	238	4.67243	0.33787	1		1
YDR542W			0.375719	1
YDR543C			0.343897
YDR544C			0.214216	1
YDR545C-A
YDR545W			0.197035		1
YEL001C	25	5.40939	0.297218		1			1
YEL002C	53	6.66534	0.19648		1	1
YEL003W		5.79442	0.254451		1
YEL004W	164	3.52356	0.14286		1				1
YEL005C	9	3.90689	0.259886		1	1
YEL006W	4	4.12928	0.139112	1			1
YEL007W	234	5.04439	0.200376	1			1
YEL008C-A
YEL008W			0.171126
YEL009C	571	8.64566	0.3184	1			1
YEL009C-A
YEL010W			0.231912
YEL011W	32	6.17991	1.30303	1					1
YEL012W	94	4.49185	0.764242		1
YEL013W		4	0.223895	1
YEL014C			0.175098
YEL015W	23		0.225256		1	1
YEL016C	165		0.137752		1	1
YEL017C-A	30		0.201567		1
YEL017W	128		0.245574		1
YEL018C-A
YEL018W		4.49185	0.180875		1
YEL019C		1	0.153546		1
YEL020C	Potential_AUG_annotation_error	2.45943	0.28408	1					1
YEL020C-B
YEL020W-A			0.0969459		1
YEL021W		0	0.629714		1
YEL022W	115	4.9542	0.253624		1			1
YEL023C		1	0.40561		1
YEL024W	177	5.71425	0.693689		1			1
YEL025C	37	5.04439	0.196536		1			1
YEL026W	105	8.66	0.82224		1		1
YEL027W	57	8.92035	0.263537	1
YEL028W	356	3.24793	0.272809						1
YEL029C	66	5.65821	0.173819		1	1
YEL030C-A
YEL030W		3.45943	0.283985		1
YEL031W	21	4.93074	0.310772		1		1
YEL032C-A
YEL032W	53	3.58496	0.229775		1
YEL033W			0.341198	1
YEL034C-A
YEL034W			0.400167	1
YEL035C		0	0.345144
YEL036C	122	5.12928	0.180847		1	1
YEL037C	151	6.48382	0.238433		1
YEL038W	26	6.67243	0.269234		1
YEL039C	91	6.62936	0.797036	1					1
YEL040W	38	9.21432	0.999875	1			1
YEL041W		-1	0.409787	1
YEL042W	150	5.91886	0.390422		1		1
YEL043W	8	4.97728	0.155608		1	1
YEL044W	102	5.16993	0.259245		1				1
YEL045C	Potential_AUG_annotation_error		0.27719						1
YEL046C		7.73471	0.372348	1
YEL047C	2	4.80735	0.318089	1			1
YEL048C	16	3	0.256603		1	1
YEL049W			0.362517		1
YEL050C	46		0.216997		1			1
YEL050W-A
YEL051W	42	8.14466	1.08442		1	1
YEL052W	88	4.93074	0.213974		1				1
YEL053C	48	4.16993	0.221181		1	1
YEL053W-A
YEL054C		8.2854	1.22		1
YEL055C	28		0.380262		1			1
YEL056W	52		0.133891		1			1
YEL057C			0.523634	1
YEL058W	32		0.233093		1	1
YEL059C-A	126	4.45943	0.258796		1				1
YEL059W		0	0.440974
YEL060C	256	6.94251	0.927903	1					1
YEL061C	18	3	0.283584		1			1
YEL062W	330	2.80735	0.227388		1		1
YEL063C	38	3.80735	0.480538		1			1
YEL064C	21	1.58496	0.198648		1		1
YEL065W	132	4.64386	0.73016	1					1
YEL066W		3.24793	0.325378		1
YEL067C		0	0.228114		1
YEL068C	127	4.12928	0.130636		1				1
YEL069C			0.30469	1
YEL070W			0.419341	1
YEL071W	50	7.57365	1.04235		1				1
YEL072W	126	4.04439	0.306794		1	1
YEL073C		0	0.306754	1
YEL074W		0	0.183313		1
YEL075C			0.189298		1
YEL075W-A
YEL076C			0.231918		1
YEL076C-A			0.140611		1
YEL077C			0.327567		1
YEL077W-A
YER001W	171	5.90689	0.536032	1					1
YER002W	45	6.69349	0.3598		1			1
YER003C	29	5.40939	0.376527		1				1
YER004W	155	6.09803	0.353023		1				1
YER005W		4	0.182866		1
YER006C-A
YER006W	22		0.823315		1	1
YER007C-A	30	6.30378	0.220126		1			1
YER007W	195	5.83289	0.121629		1				1
YER008C	64	4.52356	0.170536		1	1
YER009W	16	8.27845	0.319366		1	1
YER010C	95	7.19967	0.123169		1				1
YER011W	64	5.14975	1.02711	1					1
YER012W	47	5.50779	0.244257		1
YER013W	37	2.45943	0.112913		1		1
YER014C-A
YER014W	34		0.206712		1		1
YER015W		3.32193	0.392884	1
YER016W	43	4.24793	0.205324		1				1
YER017C		3.90689	0.210397		1
YER018C	95	3	0.25862		1				1
YER019C-A	61		0.19816		1	1
YER019W	112		0.151474		1			1
YER020W	106	5.06609	0.451682		1				1
YER021W	50	6.45121	0.217867		1		1
YER022W	30	4.85798	0.208951		1		1
YER023C-A
YER023W	27	6.82018	0.267008	1				1
YER024W		2	1.14899	1
YER025W	45	6.15987	0.44256		1	1
YER026C	67	5.45943	0.415181	1					1
YER027C	108	6.36632	0.253922		1				1
YER028C	199	4.58496	0.265941		1			1
YER029C	53	4.35755	0.187029		1	1
YER030W	40	7.01123	0.30154		1			1
YER031C	24	7.3837	0.20693		1	1
YER032W	42	3.24793	0.183875		1	1
YER033C	33	2	0.24264		1			1
YER034W	43	3.58496	0.164421		1				1
YER035W	207	4.78136	0.464113	1				1
YER036C	23	7.61102	0.512811		1		1
YER037W	10		0.753231	1				1
YER038C	Potential_AUG_annotation_error		0.35104	1			1
YER038W-A
YER039C			0.369944		1
YER039C-A			0.0992324
YER040W	71	2.32193	0.185203		1	1
YER041W	50	3.08746	0.242211		1		1
YER042W	88	6.3837	0.389752	1					1
YER043C	17	6.46761	0.727518		1			1
YER044C	71	6.47573	0.407702	1				1
YER044C-A		-1	0.263764		1
YER045C	92	3.90689	0.371148		1		1
YER046W	102		0.295678		1				1
YER046W-A
YER047C			0.17538		1
YER048C	66	7.57365	0.14314		1			1
YER048W-A	69	5.39232	0.0582478		1
YER049W	98	5.56986	0.553235		1	1
YER050C	32	6.45121	0.217333		1	1
YER051W	30	3.75489	0.128516		1	1
YER052C	80	6.7879	0.704885	1			1
YER053C	99	6.96578	1.02738	1				1
YER053C-A	80	4.61471		1					1
YER054C	229	3.80735	0.651347	1					1
YER055C	89	7.93369	1.1313	1
YER056C	88	7.45943	0.619871	1			1
YER056C-A	19	9.02791	0.804507		1
YER057C	29	6.79442	0.304548		1	1
YER058W	18	4.20945	0.39706	1		1
YER059W	134	5.12928	0.163205		1				1
YER060W	146	4.16993	0.247909	1					1
YER060W-A		3.70044	0.189054		1
YER061C	42	4.80735	0.31769		1		1
YER062C	198	8.43254	1.49325	1					1
YER063W	66	4.80735	0.174643		1			1
YER064C	93	4.78136	0.337202	1			1
YER065C	322	2.80735	0.774692	1				1
YER066C-A		0	0.646358
YER066W	115	2.90689	0.153436		1
YER067C-A
YER067W			1.84241	1
YER068C-A		0
YER068W	59	4.97728	0.137049		1		1
YER069W		3.08746	0.717199		1
YER070W	39	5.53916	0.830291	1					1
YER071C	17	5.62936	0.168996		1				1
YER072W	42	10.1805	0.464669		1			1
YER073W	175	6.55459	0.672273	1				1
YER074W	28	9.67419	0.982202		1			1
YER074W-A	29	7.57743			1
YER075C		1.58496	0.180147		1
YER076C		0	0.155093		1
YER076W-A		2.32193
YER077C	74	3.9542	0.155156		1				1
YER078C	54	4.04439	0.126823		1				1
YER078W-A		0
YER079C-A
YER079W	63	6.70736	0.756695		1				1
YER080W		4.97728	0.179684		1
YER081W	201	5.08746	0.974029	1				1
YER082C	74	4.64386	0.374741		1	1
YER083C	19	6.82018	0.188732		1	1
YER084W		0	0.351053		1
YER084W-A
YER085C			0.586309		1
YER086W	63	5.91886	0.46154		1		1
YER087C-A			0.235584		1
YER087C-B	34	7.57365					1
YER087W	52		0.22212		1		1
YER088C	461	6.21917	0.30038		1				1
YER088C-A		1.58496
YER088W-B
YER089C	304		0.233198		1	1
YER090C-A
YER090W	51	5.47573	0.35552		1		1
YER091C	54	8.14975	0.883139	1				1
YER091C-A		0	0.0123873
YER092W			0.175683		1
YER093C	32		0.120069		1	1
YER093C-A	84	3	0.141355	1		1
YER094C	214	8.16239	0.230656		1				1
YER095W	55	3.58496	0.377482		1	1
YER096W		0	0.710336		1
YER097W			0.168935
YER098W		3.70044	0.296788		1
YER099C	271	6.86419	0.137467		1	1
YER100W	265	5.64386	0.156529		1	1
YER101C		3.45943	0.251588		1
YER102W	368	10.6493	1.02625		1				1
YER103W	55	8.29232	1.48166	1
YER104W		2.32193	0.129197		1
YER105C	38	4.70044	0.164539		1	1
YER106W		2.16993	0.882582		1
YER107C	177	4.85798	0.69089		1		1
YER107W-A		5.26679
YER109C		2	0.133502		1
YER110C	36	5.12928	0.810507		1		1
YER111C		2.58496	0.202992		1
YER112W	83	4.93074	0.214819		1			1
YER113C		2.32193	0.144516		1
YER114C	322	3	0.256015		1			1
YER115C	316	4.2854	0.36748		1				1
YER116C	101	2.58496	0.249979		1			1
YER117W	31	8.91439	1.04722		1				1
YER118C	196	5.20945	0.299473		1	1
YER119C	136	3.80735	0.461047		1				1
YER119C-A			0.128061
YER120W	27	7.73809	0.258447		1	1
YER121W	118	3.08746	0.51999				1
YER122C	82	4.64386	0.159494		1	1
YER123W	190	3.52356	0.199411		1	1
YER124C	49	6.15987	0.651248	1				1
YER125W	508	4.55459	0.167639		1			1
YER126C	26	4.24793	0.724068		1				1
YER127W	20	4.75489	0.560848		1	1
YER128W	18	3.08746	0.238833		1	1
YER129W	526	2.58496	0.182204		1		1
YER130C	86	5.65821	0.354718	1				1
YER131W	362	9.90463	1.13303		1				1
YER132C	63	3.24793	0.251292		1			1
YER133W	60	6.94251	0.149413		1
YER133W-A
YER134C	37		0.131311		1
YER135C		0	0.506986
YER136W	80	6.56224	0.175686		1
YER137C		3.32193	0.190951		1
YER137W-A
YER138W-A	Potential_AUG_annotation_error		0.240776
YER139C	90	3.45943	0.166209		1	1
YER140W	48	3	0.109475		1	1
YER141W	212	4.83289	0.380139		1				1
YER142C		3.24793	0.334668		1
YER143W	66	5.04439	0.341814		1			1
YER144C		4	0.295943		1
YER145C	29	5.35755	0.588703	1				1
YER145C-A		0
YER146W			0.260095		1
YER147C	42	3.24793	0.206871		1		1
YER147C-A
YER148W		7.19476	0.253876		1
YER148W-A
YER149C	58		0.17851		1	1
YER150W	21	8.37721	2.26442	1					1
YER151C	61	5.90689	0.217154		1	1
YER152C		7.55842	0.218809		1
YER152W-A
YER153C			0.207382		1
YER154W	25	6.21917	0.155383		1	1
YER155C	59	5.72792	0.273965		1				1
YER156C	7	5.65821	0.382912		1	1
YER157W	Potential_AUG_annotation_error	3.64386	0.126664		1				1
YER158C	192	2.70044	0.407401		1			1
YER158W-A	94								1
YER159C	168		0.228703	1
YER161C	25	3.58496	0.179011		1		1
YER162C	25	3	0.36168		1	1
YER163C	36	6.34873	0.278593		1	1
YER164W	28	4.64386	0.198911		1				1
YER165C-A		0
YER165W	133	8.11374	0.472074		1		1
YER166W		4.61471	0.188232		1
YER167W	53	6.57743	0.146713		1		1
YER168C	46	5.33985	0.152499		1		1
YER169W	159	3.52356	0.23985		1		1
YER170W		4.24793	0.172878		1
YER171W	130	5.50779	0.123543	1				1
YER172C	67	4.24793	0.194928		1	1
YER172C-A
YER173W		2.80735	0.143566		1
YER174C		4.20945	0.253579		1
YER175C	88	3.58496	1.53187	1				1
YER175W-A	193	3.24793							1
YER176W	59	4.39232	0.131381		1			1
YER177W	40	8.64926	0.303123	1			1
YER178W	18	7.88874	0.28301		1
YER179W		1.58496	0.668461	1
YER180C	110	3.70044	0.20947		1
YER180C-A		1.58496
YER181C		0	0.895736
YER182W	24		0.297935		1		1
YER183C	17		0.158148		1				1
YER184C		2	0.269792		1
YER185W	22	1.58496	0.364606	1				1
YER186C	56	4.97728	0.165898	1					1
YER187W		2	0.350075		1
YER188C-A
YER188W		1.58496	0.444523		1
YER189W			0.231327		1
YER190C-A
YER190C-B
YER190W			0.265853		1
YFL001W	16	4.61471	0.212341		1	1
YFL002C	13	4.55459	0.34494		1	1
YFL003C		1	0.454513		1
YFL004W	144	7.17493	0.246527		1			1
YFL005W	162	6.65105	0.170647		1				1
YFL007W	130	4.93074	0.235276		1	1
YFL008W	65	4.42626	0.209796		1			1
YFL009W	179	4.58496	0.158465		1	1
YFL010C	15		0.261422		1	1
YFL010W-A			0.184559
YFL011W		0	1.28891	1
YFL012W		-1	0.514725		1
YFL012W-A		0
YFL013C			0.284062		1
YFL013W-A			0.413378
YFL014W	39	5.12928	12.9705	1				1
YFL015C			0.378795
YFL015W-A
YFL016C	17	6.33985	0.42049	1				1
YFL017C	22		0.19923		1
YFL017W-A	32		0.0842613		1				1
YFL018C	93	7.08746	0.271624		1				1
YFL019C		1	0.391273
YFL020C		0	0.304021	1
YFL021C-A		0
YFL021W		3.90689	0.451236	1
YFL022C	76	7.13443	0.361298	1			1
YFL023W	74	3.64386	0.45522		1				1
YFL024C	432	4.16993	0.24632	1					1
YFL025C	43	3.32193	0.237215		1			1
YFL026W	31	5.44294	2.379		1				1
YFL027C	126	4.35755	0.184012		1				1
YFL028C	27	5.91886	0.283792		1	1
YFL029C	50		0.223652	1					1
YFL030W	125		0.774935	1				1
YFL031C-A
YFL031W	68		0.40975		1			1
YFL032W	Potential_AUG_annotation_error		0.314148				1
YFL033C	203	2.80735	0.134356		1			1
YFL034C-A	31	7.90989	0.112914		1				1
YFL034C-B	45	3.9542	0.0707981		1			1
YFL034W	190	2.80735	0.136329		1			1
YFL036W	190	3.39232	0.203378		1			1
YFL037W	66	7.64746	0.365971		1		1
YFL038C	52	6.59246	0.204645		1	1
YFL039C	128	9.79279	0.318116		1		1
YFL040W		0	0.327645		1
YFL041W	13	4.61471	0.204473		1	1
YFL041W-A	7	2.70044							1
YFL042C	34	4.75489	0.314596		1				1
YFL044C	21	4.35755	0.28282		1				1
YFL045C	87	8.24793	0.47307		1	1
YFL046W	29	6.17991	0.159462		1		1
YFL047W		2.32193	0.154304		1
YFL048C	17	6.27612	0.174318		1	1
YFL049W	44	2.90689	0.108638		1			1
YFL050C	Potential_AUG_annotation_error	2.80735	0.225434		1		1
YFL051C		0	0.97301		1
YFL052W		1	0.604724	1
YFL053W		1.80735	0.580245	1
YFL054C		1.58496	0.522111		1
YFL055W		1	0.305252		1
YFL056C			0.503262	1
YFL057C			0.427971		1
YFL058W			0.397438	1
YFL059W			0.413467		1
YFL060C			0.437493		1
YFL061W			0.820928	1
YFL062W			0.417405		1
YFL063W			0.210719		1
YFL064C			0.190609		1
YFL065C			0.176287		1
YFL066C			0.28808		1
YFL067W			0.414973
YFL068W			0.217048
YFR001W	43	5.18982	0.480385		1			1
YFR002W	16	5.75489	0.204711		1			1
YFR003C	42	6.31288	0.278619		1	1
YFR004W	37	7.33539	0.205708		1	1
YFR005C	47	4.35755	0.246768		1	1
YFR006W	181	4.08746	0.193351		1				1
YFR007W	55	3.64386	0.128867		1
[truncated: 4,577 more rows]
